# Supplementary material for: Unbalanced predatory communities and a lack of microbial degraders characterize the microbiota of a highly sewage-polluted Eastern-Mediterranean stream
Source: FEMS Microbiol Ecol. 2024 Apr 29;100(6):fiae069. doi: 10.1093/femsec/fiae069 (PMC11099661; doi:10.1093/femsec/fiae069)
Supplement: fiae069_Supplemental_Files [file fiae069_supplemental_files.zip]

Archive with 3 entries (3 files):
- Figures_Supplementary data_Final_submitted.pptx
- Supplementary data tables_Final.docx
- Supplementary data_materials_and_methods_information.docx
